# Supplementary material for: Development of a Macrophage-Related Risk Model for Metastatic Melanoma
Source: Int J Mol Sci. 2023 Sep 6;24(18):13752. doi: 10.3390/ijms241813752 (PMC10530689; doi:10.3390/ijms241813752)
Supplement: Supplementary file 1 [file ijms-24-13752-s001.zip]

Archive with 1 entries (1 files):
- ijms-2556976-supplementary.pdf
